# Supplementary material for: Longitudinal microstructural changes in 18 amygdala nuclei resonate with cortical circuits and phenomics
Source: Commun Biol. 2024 Apr 18;7:477. doi: 10.1038/s42003-024-06187-5 (PMC11026520; doi:10.1038/s42003-024-06187-5)
Supplement: Supplementary file 4 — Supplementary Data 1 [file 42003_2024_6187_MOESM4_ESM.xlsx]

## Sheet: Intrinsic Plasticity Coupling 1
pls_AM_topcomp1_style_
Volume of Accessory-Basal-nucleus (left hemisphere)	0.325809
Volume of Accessory-Basal-nucleus (right hemisphere)	0.279724
Volume of Anterior-amygdaloid-area-AAA (left hemisphere)	0.230248
Volume of Anterior-amygdaloid-area-AAA (right hemisphere)	0.191931
Volume of Basal-nucleus (left hemisphere)	0.367444
Volume of Basal-nucleus (right hemisphere)	0.306931
Volume of Central-nucleus (left hemisphere)	0.158125
Volume of Central-nucleus (right hemisphere)	0.182725
Volume of Cortical-nucleus (left hemisphere)	0.131044
Volume of Cortical-nucleus (right hemisphere)	0.169199
Volume of Corticoamygdaloid-transitio (left hemisphere)	0.266702
Volume of Corticoamygdaloid-transitio (right hemisphere)	0.193
Volume of Lateral-nucleus (left hemisphere)	0.326585
Volume of Lateral-nucleus (right hemisphere)	0.284935
Volume of Medial-nucleus (left hemisphere)	0.129681
Volume of Medial-nucleus (right hemisphere)	0.130184
Volume of Paralaminar-nucleus (left hemisphere)	0.294288
Volume of Paralaminar-nucleus (right hemisphere)	0.238002

## Sheet: Intrinsic Plasticity Coupling 2
Table 1
Volume of Accessory-Basal-nucleus (left hemisphere)	0.121134
Volume of Accessory-Basal-nucleus (right hemisphere)	0.27066
Volume of Anterior-amygdaloid-area-AAA (left hemisphere)	-0.208748
Volume of Anterior-amygdaloid-area-AAA (right hemisphere)	-0.247744
Volume of Basal-nucleus (left hemisphere)	-0.150312
Volume of Basal-nucleus (right hemisphere)	-0.0291215
Volume of Central-nucleus (left hemisphere)	0.182101
Volume of Central-nucleus (right hemisphere)	0.318124
Volume of Cortical-nucleus (left hemisphere)	0.295432
Volume of Cortical-nucleus (right hemisphere)	0.409036
Volume of Corticoamygdaloid-transitio (left hemisphere)	0.0440609
Volume of Corticoamygdaloid-transitio (right hemisphere)	0.190807
Volume of Lateral-nucleus (left hemisphere)	-0.215311
Volume of Lateral-nucleus (right hemisphere)	-0.195849
Volume of Medial-nucleus (left hemisphere)	0.290141
Volume of Medial-nucleus (right hemisphere)	0.419714
Volume of Paralaminar-nucleus (left hemisphere)	-0.179654
Volume of Paralaminar-nucleus (right hemisphere)	-0.102123

## Sheet: Intrinsic Plasticity Coupling 3
Table 1
Volume of Accessory-Basal-nucleus (left hemisphere)	-0.332879
Volume of Accessory-Basal-nucleus (right hemisphere)	0.309794
Volume of Anterior-amygdaloid-area-AAA (left hemisphere)	-0.13389
Volume of Anterior-amygdaloid-area-AAA (right hemisphere)	0.221951
Volume of Basal-nucleus (left hemisphere)	-0.226524
Volume of Basal-nucleus (right hemisphere)	0.365524
Volume of Central-nucleus (left hemisphere)	-0.176559
Volume of Central-nucleus (right hemisphere)	0.210135
Volume of Cortical-nucleus (left hemisphere)	-0.263997
Volume of Cortical-nucleus (right hemisphere)	0.193164
Volume of Corticoamygdaloid-transitio (left hemisphere)	-0.306015
Volume of Corticoamygdaloid-transitio (right hemisphere)	0.245652
Volume of Lateral-nucleus (left hemisphere)	-0.100476
Volume of Lateral-nucleus (right hemisphere)	0.236213
Volume of Medial-nucleus (left hemisphere)	-0.256671
Volume of Medial-nucleus (right hemisphere)	0.173722
Volume of Paralaminar-nucleus (left hemisphere)	-0.127447
Volume of Paralaminar-nucleus (right hemisphere)	0.309969

## Sheet: Intrinsic Plasticity Coupling 4
Table 1
Volume of Accessory-Basal-nucleus (left hemisphere)	0.151746
Volume of Accessory-Basal-nucleus (right hemisphere)	-0.108622
Volume of Anterior-amygdaloid-area-AAA (left hemisphere)	-0.123785
Volume of Anterior-amygdaloid-area-AAA (right hemisphere)	0.381224
Volume of Basal-nucleus (left hemisphere)	-0.206361
Volume of Basal-nucleus (right hemisphere)	0.174905
Volume of Central-nucleus (left hemisphere)	0.349069
Volume of Central-nucleus (right hemisphere)	-0.149522
Volume of Cortical-nucleus (left hemisphere)	0.465143
Volume of Cortical-nucleus (right hemisphere)	-0.158593
Volume of Corticoamygdaloid-transitio (left hemisphere)	-0.0563995
Volume of Corticoamygdaloid-transitio (right hemisphere)	-0.130616
Volume of Lateral-nucleus (left hemisphere)	-0.16013
Volume of Lateral-nucleus (right hemisphere)	0.244343
Volume of Medial-nucleus (left hemisphere)	0.448358
Volume of Medial-nucleus (right hemisphere)	-0.145077
Volume of Paralaminar-nucleus (left hemisphere)	-0.267909
Volume of Paralaminar-nucleus (right hemisphere)	0.251131

## Sheet: Intrinsic Plasticity Coupling 5
Table 1
Volume of Accessory-Basal-nucleus (left hemisphere)	-0.132743
Volume of Accessory-Basal-nucleus (right hemisphere)	-0.265647
Volume of Anterior-amygdaloid-area-AAA (left hemisphere)	0.0848438
Volume of Anterior-amygdaloid-area-AAA (right hemisphere)	0.0854667
Volume of Basal-nucleus (left hemisphere)	0.12728
Volume of Basal-nucleus (right hemisphere)	-0.259714
Volume of Central-nucleus (left hemisphere)	0.374144
Volume of Central-nucleus (right hemisphere)	0.203103
Volume of Cortical-nucleus (left hemisphere)	-0.226221
Volume of Cortical-nucleus (right hemisphere)	0.210288
Volume of Corticoamygdaloid-transitio (left hemisphere)	-0.37174
Volume of Corticoamygdaloid-transitio (right hemisphere)	-0.508988
Volume of Lateral-nucleus (left hemisphere)	0.117055
Volume of Lateral-nucleus (right hemisphere)	-0.051897
Volume of Medial-nucleus (left hemisphere)	0.0414618
Volume of Medial-nucleus (right hemisphere)	0.395095
Volume of Paralaminar-nucleus (left hemisphere)	0.270973
Volume of Paralaminar-nucleus (right hemisphere)	-0.130771

## Sheet: Intrinsic Plasticity Coupling 6
Table 1
Volume of Accessory-Basal-nucleus (left hemisphere)	-0.224441
Volume of Accessory-Basal-nucleus (right hemisphere)	-0.060444
Volume of Anterior-amygdaloid-area-AAA (left hemisphere)	0.54438
Volume of Anterior-amygdaloid-area-AAA (right hemisphere)	0.139018
Volume of Basal-nucleus (left hemisphere)	-0.125721
Volume of Basal-nucleus (right hemisphere)	-0.1395
Volume of Central-nucleus (left hemisphere)	-0.566139
Volume of Central-nucleus (right hemisphere)	0.105314
Volume of Cortical-nucleus (left hemisphere)	0.271316
Volume of Cortical-nucleus (right hemisphere)	0.261062
Volume of Corticoamygdaloid-transitio (left hemisphere)	-0.090252
Volume of Corticoamygdaloid-transitio (right hemisphere)	-0.190871
Volume of Lateral-nucleus (left hemisphere)	0.119926
Volume of Lateral-nucleus (right hemisphere)	0.0861174
Volume of Medial-nucleus (left hemisphere)	0.0573789
Volume of Medial-nucleus (right hemisphere)	0.23304
Volume of Paralaminar-nucleus (left hemisphere)	-0.072548
Volume of Paralaminar-nucleus (right hemisphere)	-0.242784

## Sheet: Intrinsic Plasticity Coupling 7
Table 1
Volume of Accessory-Basal-nucleus (left hemisphere)	-0.00277821
Volume of Accessory-Basal-nucleus (right hemisphere)	0.24558
Volume of Anterior-amygdaloid-area-AAA (left hemisphere)	0.405382
Volume of Anterior-amygdaloid-area-AAA (right hemisphere)	0.224198
Volume of Basal-nucleus (left hemisphere)	0.0435986
Volume of Basal-nucleus (right hemisphere)	-0.0143566
Volume of Central-nucleus (left hemisphere)	0.263263
Volume of Central-nucleus (right hemisphere)	-0.416306
Volume of Cortical-nucleus (left hemisphere)	-0.174777
Volume of Cortical-nucleus (right hemisphere)	0.19031
Volume of Corticoamygdaloid-transitio (left hemisphere)	-0.117124
Volume of Corticoamygdaloid-transitio (right hemisphere)	0.56415
Volume of Lateral-nucleus (left hemisphere)	0.0807689
Volume of Lateral-nucleus (right hemisphere)	-0.259194
Volume of Medial-nucleus (left hemisphere)	0.008116
Volume of Medial-nucleus (right hemisphere)	0.0316255
Volume of Paralaminar-nucleus (left hemisphere)	-0.124148
Volume of Paralaminar-nucleus (right hemisphere)	-0.212414

## Sheet: Intrinsic Plasticity Coupling 8
Table 1
Volume of Accessory-Basal-nucleus (left hemisphere)	-0.142932
Volume of Accessory-Basal-nucleus (right hemisphere)	-0.00998105
Volume of Anterior-amygdaloid-area-AAA (left hemisphere)	-0.100232
Volume of Anterior-amygdaloid-area-AAA (right hemisphere)	-0.00587417
Volume of Basal-nucleus (left hemisphere)	0.08606
Volume of Basal-nucleus (right hemisphere)	0.0442546
Volume of Central-nucleus (left hemisphere)	-0.29027
Volume of Central-nucleus (right hemisphere)	-0.23989
Volume of Cortical-nucleus (left hemisphere)	0.206946
Volume of Cortical-nucleus (right hemisphere)	-0.177458
Volume of Corticoamygdaloid-transitio (left hemisphere)	-0.0911531
Volume of Corticoamygdaloid-transitio (right hemisphere)	0.237174
Volume of Lateral-nucleus (left hemisphere)	-0.0901682
Volume of Lateral-nucleus (right hemisphere)	-0.355391
Volume of Medial-nucleus (left hemisphere)	0.256951
Volume of Medial-nucleus (right hemisphere)	0.0697127
Volume of Paralaminar-nucleus (left hemisphere)	0.652321
Volume of Paralaminar-nucleus (right hemisphere)	0.375478

## Sheet: Hemispheric Difference Analysis
Table 1
Volume of Accessory-Basal-nucleus (Group Difference)	-0.0179886
Volume of Anterior-amygdaloid-area-AAA (Group Difference)	0.0235204
Volume of Basal-nucleus (Group Difference)	0.0172111
Volume of Central-nucleus (Group Difference)	-0.112963
Volume of Cortical-nucleus (Group Difference)	-0.124508
Volume of Corticoamygdaloid-transitio (Group Difference)	0.0441518
Volume of Lateral-nucleus (Group Difference)	0.00936622
Volume of Medial-nucleus (Group Difference)	-0.0851715
Volume of Paralaminar-nucleus (Group Difference)	0.0422997

## Sheet: Hemispheric Difference Analysi1
Table 1
Volume of Accessory-Basal-nucleus (Group Difference)	0.0723088
Volume of Anterior-amygdaloid-area-AAA (Group Difference)	0.217792
Volume of Basal-nucleus (Group Difference)	0.0284509
Volume of Central-nucleus (Group Difference)	0.019123
Volume of Cortical-nucleus (Group Difference)	0.117491
Volume of Corticoamygdaloid-transitio (Group Difference)	-0.014074
Volume of Lateral-nucleus (Group Difference)	0.129685
Volume of Medial-nucleus (Group Difference)	0.0562013
Volume of Paralaminar-nucleus (Group Difference)	0.00485367

[truncated: 9 more sheets: Hemispheric Difference Analysi2, Hemispheric Difference Analysi3, Hemispheric Difference Analysi4, Hemispheric Difference Analysi5, Hemispheric Difference Analysi6, Hemispheric Difference Analysi7, Median Ranked Change, Phenotype Statistics, Individual Expression Level]
